# Supplementary material for: Muscular Swedish mutant APP-to-Brain axis in the development of Alzheimer’s disease
Source: Cell Death Dis. 2022 Nov 10;13(11):952. doi: 10.1038/s41419-022-05378-4 (PMC9649614; doi:10.1038/s41419-022-05378-4)
Supplement: Supplementary file 2 — Supplemental table 2 [file 41419_2022_5378_MOESM2_ESM.xlsx]

## Sheet: Sheet1
Name	Sequence
GAPDH-forward	CATCACTGCCACCCAGAAGACTG
GAPDH-reverse	ATGCCAGTGAGCTTCCCGTTCAG
CCL1 forward	GCTTACGGTCTCCAATAGCTGC
CCL1 reverse	GCTTTCTCTACCTTTGTTCAGCC
CCL2 forward	GCTACAAGAGGATCACCAGCAG
CCL2 reverse	GTCTGGACCCATTCCTTCTTGG
CCL3 forward	ACTGCCTGCTGCTTCTCCTACA
CCL3 reverse	ATGACACCTGGCTGGGAGCAAA
CCL4 forward	ACCCTCCCACTTCCTGCTGTTT
CCL4 reverse	CTGTCTGCCTCTTTTGGTCAGG
CCL5 forward	AGATCTCTGCAGCTGCCCTCA
CCL5 reverse	GGAGCACTTGCTGCTGGTGTAG
CCL9-forward	TCCAGAGCAGTCTGAAGGCACA
CCL9-reverse	CCGTGAGTTATAGGACAGGCAG
CCL11 forward	TCCATCCCAACTTCCTGCTGCT
CCL11 reverse	CTCTTTGCCCAACCTGGTCTTG
CCL12-forward	GCTACAGGAGAATCACAAGCAGC
CCL12-reverse	ACGTCTTATCCAAGTGGTTTATGG
CCL17 forward	CGAGAGTGCTGCCTGGATTACT
CCL17 reverse	GGTCTGCACAGATGAGCTTGCC
CCL22-Forward	GTGGAAGACAGTATCTGCTGCC
CCL22-reverse	AGGCTTGCGGCAGGATTTTGAG
CXCL1 forward	TCCAGAGCTTGAAGGTGTTGCC
CXCL1 reverse	AACCAAGGGAGCTTCAGGGTCA
CXCL2-forward	CATCCAGAGCTTGAGTGTGACG
CXCL2-reverse	GGCTTCAGGGTCAAGGCAAACT
CXCL9-forward	CCTAGTGATAAGGAATGCACGATG
CXCL9-reverse	CTAGGCAGGTTTGATCTCCGTTC
CXCL10-forward	ATCATCCCTGCGAGCCTATCCT
CXCL10-reverse	GACCTTTTTTGGCTAAACGCTTTC
CXCL11 forward	CCGAGTAACGGCTGCGACAAAG
CXCL11 reverse	CCTGCATTATGAGGCGAGCTTG
CXCL12-forward	GGAGGATAGATGTGCTCTGGAAC
CXCL12-reverse	AGTGAGGATGGAGACCGTGGTG
CXCL13 forward	CATAGATCGGATTCAAGTTACGCC
CXCL13 reverse	GTAACCATTTGGCACGAGGATTC
CXCL16-forward	GCAGGGTACTTTGGATCACATCC
CXCL16-reverse	AGTTCACGGACCCACTGGTCTT
IL1a-forward	ACGGCTGAGTTTCAGTGAGACC
IL1a-reverse	CACTCTGGTAGGTGTAAGGTGC
IL1b-forward	TGGACCTTCCAGGATGAGGACA
IL1b-reverse	GTTCATCTCGGAGCCTGTAGTG
IL1Ra-forward	TGTGCCTGTCTTGTGCCAAGTC
IL1Ra-reverse	GCCTTTCTCAGAGCGGATGAAG
IL2 forward	GCGGCATGTTCTGGATTTGACTC
IL2 reverse	CCACCACAGTTGCTGACTCATC
IL3 forward	CCTGCCTACATCTGCGAATGAC
IL3 reverse	GAGGTTAGCACTGTCTCCAGATC
IL4 forward	ATCATCGGCATTTTGAACGAGGTC
IL4 reverse	ACCTTGGAAGCCCTACAGACGA
IL5 forward	GATGAGGCTTCCTGTCCCTACT
IL5 reverse	TGACAGGTTTTGGAATAGCATTTCC
IL6-forward	TACCACTTCACAAGTCGGAGGC
IL6-reverse	CTGCAAGTGCATCATCGTTGTTC
IL7 forward	CAGGAACTGATAGTAATTGCCCG
IL7 reverse	CTTCAACTTGCGAGCAGCACGA
IL8-forward	CTTGGCAGCCTTCCTGATTT
IL8-reverse	TTCTTTAGCACTCCTTGGCAAAA
IL9-forward	TCCACCGTCAAAATGCAGCTGC
IL9-reverse	CCGATGGAAAACAGGCAAGAGTC
IL10-forward	CGGGAAGACAATAACTGCACCC
IL10-reverse	CGGTTAGCAGTATGTTGTCCAGC
IL11-forward	CTGACGGAGATCACAGTCTGGA
IL11-reverse	GGACATCAAGTCTACTCGAAGCC
IL12a-forward	ACGAGAGTTGCCTGGCTACTAG
IL12a-reverse	CCTCATAGATGCTACCAAGGCAC
IL13-forward	AACGGCAGCATGGTATGGAGTG
IL13-reverse	TGGGTCCTGTAGATGGCATTGC
IL16-forward	CACGCAGACTTCATCCTCCACA
IL16-reverse	AGCTATAGTCCATCCGTGCCTG
IL17a-forward	CAGACTACCTCAACCGTTCCAC
IL17a-reverse	TCCAGCTTTCCCTCCGCATTGA
IL17F-forward	AACCAGGGCATTTCTGTCCCAC
IL17F-reverse	GGCATTGATGCAGCCTGAGTGT
IL20-forward	TTCTGAGATTCGGGATAGTGTGC
IL20-reverse	GATGACGAAGGAAGCAGCACCT
IL21-forward	GCCTCCTGATTAGACTTCGTCAC
IL21-reverse	CAGGCAAAAGCTGCATGCTCAC
IL22-forward	GCTTGAGGTGTCCAACTTCCAG
IL22-reverse	ACTCCTCGGAACAGTTTCTCCC
IL23 forward	CATGCTAGCCTGGAACGCACAT
IL23 reverse	ACTGGCTGTTGTCCTTGAGTCC
IL25-forward	TGGCTGAAGTGGAGCTCTGCAT
IL25-reverse	CCCGATTCAAGTCCCTGTCCAA
IL27-forward	TCTCGATTGCCAGGAGTGAACC
IL27-reverse	AGTGTGGTAGCGAGGAAGCAGA
IL28a-forward	CCAGTGGAAGCAAAGGATTGCC
IL28a-reverse	TCAGGTCCTTCTCAAGCAGCCT
IL31-forward	TGGTGCCTTACTACCGTGGCTT
IL31-reverse	CCAATCGTCACCACAAACTGGG
BDNF forward	TGCAGGGGCATAGACAAAAGG
BDNF reverse	CTTATGAATCGCCAGCCAATTCTC
PDGF-b-forward	AATGCTGAGCGACCACTCCATC
PDGF-b-reverse	TCGGGTCATGTTCAAGTCCAGC
VEGF-a-forward	CTGCTGTAACGATGAAGCCCTG
VEGF-a-reverse	GCTGTAGGAAGCTCATCTCTCC
VEGF-b-forward	ACTGGGCAACACCAAGTCCGAA
VEGF-b-reverse	CACATTGGCTGTGTTCTTCCAGG
VEGF-c-forward	CCTGAATCCTGGGAAATGTGCC
VEGF-c-reverse	CGATTCGCACACGGTCTTCTGT
VEGF-d-forward	CTCCACCAGATTTGCGGCAACT
VEGF-d-reverse	ACTGGCGACTTCTACGCATGTC
G-CSF forward	GGAGCTCTAAGCTTCTAGATC
G-CSF reverse	TAGGGACTTCGTTCCTGTGAG
GM-CSF-forward	AACCTCCTGGATGACATGCCTG
GM-CSF-reverse	AAATTGCCCCGTAGACCCTGCT
M-CSF forward	GCCTCCTGTTCTACAAGTGGAAG
M-CSF reverse	ACTGGCAGTTCCACCTGTCTGT
CTSB-forward	AGTCAACGTGGAGGTGTCTGCT
CTSB-reverse	GTAGACTCCACCTGAAACCAGG
FGF21-forward	ATCAGGGAGGATGGAACAGTGG
FGF21-reverse	AGCTCCATCTGGCTGTTGGCAA
Irisin-forward	GATGTCCTGGAGGATGAAGTGG
Irisin-reverse	GTGGTGGTGTTCACCTCCTGAA
Lif-forward	TCAACTGGCACAGCTCAATGGC
Lif-reverse	GGAAGTCTGTCATGTTAGGCGC
Tgfb1-forward	TGATACGCCTGAGTGGCTGTCT
Tgfb1-reverse	CACAAGAGCAGTGAGCGCTGAA
Tnfa-forward	GGTGCCTATGTCTCAGCCTCTT
Tnfa-reverse	GCCATAGAACTGATGAGAGGGAG
Pdgfa-forward	CTGGCTCGAAGTCAGATCCACA
Pdgfa-reverse	GACTTGTCTCCAAGGCATCCTC
hAPP-forward	GCCCTTCTCGTTCCTGAC
hAPP-reverse	TCGCAAACATCCATCCTC
P16ink4a-forward	TGTTGAGGCTAGAGAGGATCTTG
P16ink4a-reverse	CGAATCTGCACCGTAGTTGAGC
P53-forward	GTATTTCACCCTCAAGATCC
P53-reverse	TGGGCATCCTTTAACTCTA
